# Supplementary material for: A machine learning-based model for predicting survival in patients with Rectosigmoid Cancer
Source: PLoS One. 2025 Mar 25;20(3):e0319248. doi: 10.1371/journal.pone.0319248 (PMC11936176; doi:10.1371/journal.pone.0319248)
Supplement: S1 Table — (XLSX) [file pone.0319248.s001.xlsx]

## Sheet: Sheet1
Age	Gender	Hyperation	Diabetes	Surgery.technique	Differentiated	Tumor.size	T.stage	N.stage	Number of positive lymph nodes	Number of lymph nodes examined	Nerve.invasion	Vascular.Invasion	Metastasis	Anastomotic.leak	Protective.stoma	Reoperation	Surgery.history	Chemotherapy	Radiation	CA199	AFP	CEA	Survival (month)	Survival (day)	Status
63	Female	Yes	Yes	Laparoscopy	Poor	3.5	3	2	4	27	Yes	Yes	No	No	No	No	Yes	Yes	No	0.6	4.67	14.31	87	2610	Alive
61	Male	No	No	Open	Moderate	6	3	1	1	15	No	Yes	No	No	Yes	No	No	Yes	No	25.51	3.77	158.3	27	810	Dead
72	Male	No	No	Laparoscopy	Moderate	6	3	1	2	17	No	Yes	No	No	No	No	No	Yes	No	20.09	1.45	0.83	87	2610	Alive
70	Female	No	No	Laparoscopy	Moderate	3	3	1	1	36	No	No	No	No	No	No	No	Yes	No	9.03	2.64	6.88	87	2610	Alive
60	Male	Yes	No	Laparoscopy	Moderate	3.5	3	1	1	16	No	No	No	No	No	No	Yes	Yes	No	0.6	3.86	27.5	87	2610	Alive
62	Male	No	No	Laparoscopy	Moderate	4	3	1	3	24	No	No	No	No	Yes	No	Yes	Yes	No	9.03	2.58	2.05	87	2610	Alive
62	Male	Yes	No	Laparoscopy	Moderate	4.5	3	0	0	25	No	No	No	No	No	No	Yes	Yes	No	21.89	1.53	3.56	86	2580	Alive
53	Male	No	No	Laparoscopy	Moderate	4.5	3	0	0	23	No	No	Yes	No	No	No	No	No	No	42.52	3.67	5.25	26	780	Dead
55	Male	No	No	Laparoscopy	Poor	6	4	1	1	15	Yes	Yes	No	Yes	No	No	No	Yes	No	9.27	1.37	4.14	86	2580	Dead
50	Male	No	No	Laparoscopy	Moderate	2.5	3	2	4	14	Yes	Yes	No	No	No	No	No	Yes	No	7.65	13.16	2.16	86	2580	Alive
70	Female	No	No	Laparoscopy	Poor	6	3	2	4	28	No	Yes	No	No	No	No	No	Yes	No	14.46	2.39	1.42	86	2580	Alive
58	Male	Yes	No	Laparoscopy	Moderate	3.5	3	1	2	16	Yes	Yes	No	No	No	No	No	Yes	No	8.95	3.78	4.05	86	2580	Alive
59	Female	No	No	Laparoscopy	Moderate	2.8	3	1	1	15	No	Yes	No	No	No	No	No	Yes	No	11.08	1.25	1.08	86	2580	Alive
60	Male	No	No	Laparoscopy	Moderate	3	2	0	0	12	No	No	No	No	No	No	Yes	No	No	4.19	1.6	0.56	86	2580	Alive
62	Female	No	No	Laparoscopy	Moderate	2	3	0	0	31	Yes	No	No	No	No	No	Yes	No	No	10.45	1.54	10.7	86	2580	Alive
71	Female	No	Yes	Laparoscopy	Moderate	5	3	0	0	11	Yes	Yes	No	No	No	No	Yes	No	No	66.42	1.66	3.99	86	2580	Dead
67	Male	No	No	Laparoscopy	Moderate	4.5	3	0	0	20	No	No	No	No	No	No	No	No	No	17.71	1.64	1.18	86	2580	Alive
66	Male	No	No	Laparoscopy	Moderate	3	3	1	1	26	Yes	Yes	Yes	Yes	Yes	No	Yes	Yes	No	26.94	2.06	21.94	16	480	Dead
54	Female	No	No	Laparoscopy	Moderate	4.5	3	1	1	14	Yes	Yes	Yes	Yes	No	No	No	Yes	No	50.17	2.66	3.99	9	270	Dead
72	Male	Yes	No	Laparoscopy	Well	5	3	1	1	13	No	Yes	No	No	No	No	Yes	Yes	No	0.6	2.07	26.27	86	2580	Dead
51	Male	No	No	Laparoscopy	Moderate	4	3	1	2	14	Yes	Yes	No	No	No	No	No	Yes	No	8.61	5.93	4.4	85	2550	Dead
76	Female	No	No	Laparoscopy	Moderate	6	3	1	1	19	No	No	No	No	No	No	Yes	Yes	No	4.22	2.51	18.76	6	180	Dead
68	Male	Yes	No	Laparoscopy	Moderate	5.5	3	0	0	14	No	No	No	No	No	No	Yes	No	No	3.95	4.85	2.88	85	2550	Alive
81	Male	No	No	Laparoscopy	Moderate	6	3	2	7	25	No	No	No	No	No	No	No	Yes	No	4.45	0.96	32.6	30	900	Dead
73	Male	No	No	Laparoscopy	Moderate	5.2	3	1	1	19	Yes	Yes	Yes	No	No	No	No	Yes	No	0.6	1.58	5.32	85	2550	Dead
61	Male	No	No	Laparoscopy	Moderate	6	3	1	2	19	No	No	No	No	Yes	No	No	Yes	No	18.21	2.05	4.07	85	2550	Alive
59	Male	No	No	Laparoscopy	Moderate	6	3	1	2	24	No	Yes	No	No	No	No	Yes	Yes	No	11.36	6.26	49.48	85	2550	Alive
78	Male	No	No	Laparoscopy	Moderate	5	3	1	1	10	Yes	Yes	No	No	No	No	No	Yes	No	17.45	2.7	23.7	85	2550	Dead
80	Male	No	No	Laparoscopy	Moderate	6	3	0	0	20	Yes	No	No	No	No	No	Yes	No	No	15.3	2.21	11.5	15	450	Dead
55	Male	No	No	Laparoscopy	Moderate	3	2	0	0	25	No	No	No	No	No	No	No	No	No	3.1	1.89	1.07	85	2550	Alive
69	Male	No	No	Open	Moderate	6.5	3	0	0	17	No	No	No	No	No	No	No	No	No	9.22	2.51	10.49	85	2550	Alive
61	Female	No	No	Laparoscopy	Moderate	5.5	3	1	3	15	Yes	Yes	No	No	No	No	No	Yes	No	7.33	2.13	6.85	85	2550	Alive
61	Male	No	No	Laparoscopy	Moderate	4.5	3	0	0	11	No	Yes	No	No	No	No	Yes	Yes	No	14.56	4.32	2.83	85	2550	Dead
71	Female	No	Yes	Laparoscopy	Moderate	5.5	3	0	0	24	No	No	No	No	No	No	Yes	No	No	13.33	2.96	3.41	85	2550	Alive
72	Female	No	No	Open	Poor	3.5	3	2	5	17	Yes	Yes	Yes	No	Yes	No	No	Yes	No	57.22	2.37	47.42	85	2550	Dead
59	Female	No	No	Laparoscopy	Moderate	5.5	3	0	0	20	No	No	No	No	No	No	Yes	No	No	0.6	4.62	19.28	84	2520	Alive
53	Female	No	No	Laparoscopy	Moderate	2.5	3	0	0	13	Yes	No	No	No	No	No	No	No	No	6.28	4.47	3.57	84	2520	Alive
72	Female	No	No	Laparoscopy	Poor	5.5	3	1	2	29	Yes	Yes	No	No	No	No	No	Yes	No	10.45	3.77	2.27	84	2520	Alive
64	Male	Yes	No	Laparoscopy	Well	4	3	0	0	14	No	No	No	No	No	No	No	No	No	6.44	0.84	2.64	84	2520	Alive
62	Male	No	No	Laparoscopy	Well	6.5	3	2	15	21	No	Yes	No	No	No	No	No	Yes	No	42.52	2.67	52.66	29	870	Dead
67	Female	No	No	Laparoscopy	Poor	6	4	1	2	11	No	Yes	Yes	No	No	No	No	Yes	No	13.44	2.55	127	14	420	Dead
66	Male	No	Yes	Laparoscopy	Moderate	4.5	3	0	0	13	No	Yes	No	No	No	No	Yes	Yes	No	7.01	1.97	13.34	84	2520	Dead
67	Male	Yes	No	Laparoscopy	Moderate	4	3	1	3	17	Yes	Yes	Yes	No	No	No	No	Yes	No	33.04	2.15	3.55	84	2520	Dead
64	Male	No	No	Laparoscopy	Moderate	4	3	0	0	22	No	No	No	No	No	No	No	Yes	Yes	0.6	4.41	26.96	84	2520	Alive
56	Male	No	Yes	Laparoscopy	Moderate	5.5	3	1	1	23	Yes	Yes	No	No	No	No	No	Yes	No	17.74	4.33	6.29	84	2520	Dead
62	Female	Yes	Yes	Laparoscopy	Poor	3	4	2	11	18	Yes	Yes	Yes	No	No	No	Yes	Yes	No	112.5	2.04	55.48	12	360	Dead
45	Male	Yes	No	Laparoscopy	Moderate	2	2	0	0	7	No	No	No	No	No	No	Yes	No	No	2.45	1.77	0.47	84	2520	Alive
38	Male	No	No	Laparoscopy	Moderate	3	3	1	1	13	No	Yes	No	No	No	No	No	Yes	No	0.6	2.7	0.99	83	2490	Dead
73	Female	Yes	No	Laparoscopy	Moderate	3	3	0	0	9	Yes	No	No	No	No	No	No	No	No	20.04	4.04	3.09	83	2490	Dead
52	Female	No	No	Laparoscopy	Moderate	7	3	2	8	13	No	Yes	No	No	No	No	No	Yes	No	248.5	2.88	41.5	83	2490	Alive
63	Male	No	No	Laparoscopy	Moderate	5.5	3	0	0	16	Yes	Yes	Yes	No	No	No	No	Yes	No	309.9	2.86	476.6	83	2490	Alive
76	Female	No	No	Open	Moderate	4	3	1	2	29	No	Yes	No	No	No	No	No	Yes	No	8.66	2.51	1.92	83	2490	Dead
61	Male	Yes	No	Laparoscopy	Moderate	6	3	0	0	12	Yes	No	No	No	Yes	No	No	No	No	40.32	3.67	15.37	83	2490	Dead
66	Male	No	No	Laparoscopy	Well	2.2	2	0	0	13	No	No	No	No	No	No	Yes	No	No	4.05	2.14	0.31	83	2490	Alive
67	Male	No	No	Laparoscopy	Poor	3.5	4	1	1	34	Yes	Yes	No	No	No	No	No	Yes	No	6.86	2.03	3.26	83	2490	Alive
59	Female	No	No	Laparoscopy	Well	5.5	3	0	0	23	No	No	No	No	No	No	No	No	No	9.2	2.81	19.58	83	2490	Alive
63	Female	Yes	No	Laparoscopy	Moderate	4.5	3	1	1	19	Yes	Yes	No	No	No	No	Yes	Yes	No	14.79	1.33	9.25	82	2460	Alive
59	Male	No	No	Laparoscopy	Moderate	5.5	3	0	0	15	Yes	No	No	No	No	No	No	Yes	No	12.43	2.74	4.76	82	2460	Alive
53	Female	No	No	Laparoscopy	Poor	4.5	3	2	4	23	Yes	Yes	No	No	No	No	No	Yes	No	11.46	1.67	13.87	82	2460	Alive
77	Male	No	No	Laparoscopy	Moderate	3.5	2	1	1	13	No	Yes	No	No	No	No	No	Yes	No	10.53	2.23	4	82	2460	Alive
48	Male	No	No	Laparoscopy	Moderate	4.5	3	0	0	17	Yes	No	No	No	No	No	No	No	No	5.54	2.26	1.95	82	2460	Alive
57	Male	Yes	No	Laparoscopy	Moderate	3.5	2	1	1	20	Yes	Yes	No	No	No	No	No	Yes	No	32.06	2.69	4.54	82	2460	Alive
66	Male	Yes	No	Laparoscopy	Well	4.5	4	1	1	25	Yes	Yes	No	No	No	No	Yes	No	No	116.6	3.81	9.28	82	2460	Alive
68	Male	No	No	Laparoscopy	Moderate	3.5	3	0	0	14	Yes	No	No	No	No	No	No	No	No	10.17	2.54	3.25	82	2460	Alive
73	Male	No	No	Laparoscopy	Moderate	2.5	3	2	4	10	Yes	Yes	No	No	No	No	No	No	No	16.03	2.41	3.54	82	2460	Dead
48	Female	No	No	Laparoscopy	Poor	0.6	2	0	0	14	No	No	No	No	No	No	No	No	No	8.37	3.26	0.76	81	2430	Alive
58	Female	Yes	No	Laparoscopy	Moderate	2	3	1	2	13	Yes	Yes	No	No	No	No	Yes	Yes	No	8.95	3.8	3.6	81	2430	Alive
66	Male	Yes	No	Laparoscopy	Moderate	4.5	2	0	0	16	No	No	No	No	No	No	Yes	No	No	3.77	5.05	1.45	81	2430	Alive
56	Female	Yes	No	Laparoscopy	Moderate	3.5	3	0	0	10	No	No	No	No	No	No	Yes	Yes	Yes	13.39	4.77	4.52	81	2430	Alive
63	Male	No	No	Laparoscopy	Moderate	5	3	0	0	15	No	No	No	No	No	No	No	Yes	Yes	20.73	6.15	26.33	28	840	Dead
62	Female	No	No	Laparoscopy	Moderate	3	2	0	0	14	No	No	No	No	No	No	No	No	No	6.18	1.4	3.46	81	2430	Alive
51	Male	No	No	Laparoscopy	Moderate	5	3	0	0	33	Yes	No	No	No	No	No	No	No	No	19.75	4.33	5.34	81	2430	Alive
49	Male	No	No	Laparoscopy	Moderate	5.5	3	2	9	15	Yes	Yes	Yes	No	No	No	No	No	No	41.59	2.21	58.37	2	60	Dead
50	Female	No	No	Open	Moderate	3	3	0	0	30	No	No	No	No	No	No	No	Yes	No	11.46	0.61	28.08	81	2430	Alive
68	Male	No	No	Laparoscopy	Moderate	2.8	3	1	1	15	Yes	Yes	No	No	Yes	No	Yes	Yes	No	6.62	3.84	2.68	80	2400	Alive
63	Male	No	No	Laparoscopy	Moderate	7	3	0	0	14	No	No	No	No	No	No	No	Yes	No	23.04	2.67	4.22	80	2400	Alive
77	Male	No	No	Laparoscopy	Moderate	6	2	0	0	32	No	No	No	No	Yes	No	No	No	No	7.8	2.87	4.51	22	660	Dead
62	Female	No	No	Laparoscopy	Moderate	4.5	3	2	5	16	No	Yes	No	No	No	No	Yes	Yes	No	27.65	3.57	3.48	80	2400	Alive
75	Male	No	Yes	Laparoscopy	Moderate	4.5	3	0	0	32	No	No	No	No	No	No	No	No	No	57.99	4.64	11.98	80	2400	Dead
62	Male	No	No	Laparoscopy	Well	7	3	1	4	22	No	Yes	No	No	Yes	No	No	No	Yes	8.64	2.81	1.75	80	2400	Alive
70	Male	Yes	Yes	Laparoscopy	Moderate	3.5	3	2	4	15	Yes	Yes	No	No	No	No	No	No	No	20.99	2.06	5.12	80	2400	Alive
55	Male	No	No	Laparoscopy	Moderate	4	3	1	2	24	No	Yes	No	No	No	No	Yes	Yes	No	6.79	2.78	5.76	80	2400	Alive
66	Male	No	No	Laparoscopy	Moderate	3.7	3	2	4	17	Yes	Yes	Yes	No	No	No	No	No	No	234.41	3.94	36.38	7	210	Dead
36	Male	No	No	Laparoscopy	Moderate	5	3	0	0	38	No	No	No	Yes	No	Yes	No	Yes	No	26	3.33	3.67	79	2370	Alive
80	Male	No	No	Laparoscopy	Moderate	6.5	3	1	1	23	No	No	No	No	No	No	Yes	No	No	12.64	2.06	4.07	18	540	Dead
83	Male	No	No	Laparoscopy	Moderate	2.8	3	0	0	11	No	No	No	No	No	No	Yes	No	No	16.86	7.87	3.13	79	2370	Dead
75	Male	Yes	No	Laparoscopy	Moderate	4	2	0	0	12	No	No	No	No	No	No	No	No	No	11.31	3.06	1.98	79	2370	Alive
60	Female	No	No	Laparoscopy	Moderate	3.5	3	0	0	21	Yes	No	No	No	No	No	No	Yes	No	70.27	2.84	8.37	79	2370	Alive
50	Female	No	No	Laparoscopy	Moderate	5	3	0	0	26	No	No	No	No	No	No	No	No	No	4.39	1.32	2.75	79	2370	Alive
63	Male	No	No	Open	Moderate	3	3	1	2	18	No	Yes	No	No	No	No	Yes	No	No	10.2	1.98	4.1	79	2370	Alive
70	Male	Yes	No	Laparoscopy	Moderate	7	2	0	0	40	No	No	No	No	No	No	No	No	No	0.6	4.62	61.59	15	450	Dead
88	Male	Yes	No	Laparoscopy	Moderate	3	3	1	1	28	No	Yes	No	No	No	No	No	No	No	7.54	1.51	1.58	32	960	Dead
63	Male	No	No	Open	Moderate	3.3	3	1	1	13	Yes	Yes	No	No	No	No	Yes	No	Yes	93.55	4.08	87.59	78	2340	Dead
51	Male	No	No	Laparoscopy	Moderate	4	3	0	0	18	No	No	No	No	No	No	No	No	No	27.42	3.58	22.49	78	2340	Alive
56	Female	No	Yes	Laparoscopy	Moderate	6	3	0	0	38	No	No	No	No	No	No	Yes	No	No	8.27	4	1.86	78	2340	Alive
63	Male	No	No	Laparoscopy	Moderate	3.5	3	2	9	21	Yes	Yes	Yes	No	No	No	No	Yes	Yes	35.72	1.82	3.2	33	990	Dead
55	Male	Yes	No	Laparoscopy	Moderate	5.5	3	0	0	26	No	No	No	No	No	No	No	Yes	No	6.48	3.67	8.13	78	2340	Alive
65	Male	No	No	Laparoscopy	Moderate	1.2	1	0	0	11	No	No	No	No	No	No	No	No	No	21.4	5.14	3.72	78	2340	Alive
68	Male	No	No	Laparoscopy	Moderate	7	4	0	0	20	Yes	No	No	No	No	No	No	Yes	No	4.44	1.39	2.61	78	2340	Alive
69	Male	No	No	Laparoscopy	Poor	2	3	2	4	23	Yes	Yes	No	No	No	No	No	Yes	No	26.81	3.12	5.63	77	2310	Alive
72	Male	Yes	No	Laparoscopy	Moderate	3.5	3	0	0	15	No	No	No	No	No	No	No	Yes	No	3.86	3.13	1.46	77	2310	Dead
59	Male	Yes	No	Open	Moderate	3.5	3	1	1	12	Yes	No	Yes	No	No	No	No	No	No	41.48	2.54	271.33	11	330	Dead
54	Male	No	No	Laparoscopy	Moderate	4.5	3	1	2	17	Yes	Yes	No	No	No	No	No	Yes	No	11.71	6.44	4.36	77	2310	Alive
73	Male	No	No	Laparoscopy	Moderate	4	3	0	0	15	Yes	No	No	No	No	No	No	Yes	No	50.63	1.33	7.63	77	2310	Alive
49	Female	Yes	Yes	Laparoscopy	Well	4	3	1	1	17	No	Yes	No	No	No	No	No	Yes	No	8.37	1.99	24.52	77	2310	Alive
55	Male	Yes	No	Laparoscopy	Moderate	4.5	3	1	1	14	Yes	Yes	No	No	No	No	No	Yes	No	3.4	4.04	0.96	77	2310	Alive
53	Female	No	Yes	Laparoscopy	Moderate	3.5	3	0	0	28	No	No	No	No	No	No	Yes	No	No	22.59	6.89	6.12	76	2280	Alive
54	Male	Yes	No	Laparoscopy	Well	2.7	2	0	0	17	No	No	No	No	No	No	No	No	Yes	3.82	6.23	1.58	76	2280	Alive
75	Male	No	No	Laparoscopy	Moderate	4	4	1	1	24	No	No	No	No	No	No	No	No	No	205.7	1.66	47.34	76	2280	Dead
55	Male	No	No	Laparoscopy	Well	4	4	1	3	11	Yes	Yes	Yes	No	No	No	No	Yes	No	67.54	3.47	9.18	11	330	Dead
52	Male	No	No	Laparoscopy	Moderate	3.5	3	2	11	20	Yes	Yes	Yes	No	No	No	No	Yes	No	64.99	4.18	33.93	22	660	Dead
56	Male	No	No	Open	Moderate	6	3	0	0	17	Yes	No	No	No	Yes	No	Yes	Yes	No	4.94	3.61	1.58	76	2280	Alive
31	Female	No	No	Laparoscopy	Moderate	5	3	0	0	27	No	No	No	No	No	No	Yes	Yes	No	26.58	3.74	1.57	76	2280	Alive
46	Male	No	No	Laparoscopy	Well	3.5	2	0	0	23	No	No	No	No	No	No	No	No	No	3.79	8.42	2.17	76	2280	Alive
68	Male	No	No	Laparoscopy	Moderate	5	3	0	0	15	No	No	No	No	No	No	No	No	No	8.68	3.67	2.7	75	2250	Alive
43	Male	No	No	Laparoscopy	Moderate	4	3	0	0	24	No	No	Yes	No	No	No	No	Yes	No	3.4	3.21	1.6	75	2250	Dead
62	Male	No	No	Laparoscopy	Well	3	3	0	0	13	No	No	No	No	No	No	No	No	No	7.11	1.66	3.17	75	2250	Alive
44	Male	No	No	Laparoscopy	Moderate	4	3	2	5	13	No	Yes	No	No	No	No	Yes	Yes	No	47.1	4.42	6.81	75	2250	Alive
69	Male	No	No	Laparoscopy	Moderate	5	3	1	3	15	No	Yes	Yes	No	No	No	No	Yes	No	166.8	2.83	56.91	75	2250	Alive
65	Female	No	No	Laparoscopy	Moderate	3.5	3	1	1	15	No	Yes	No	No	No	No	No	Yes	Yes	1.55	2.56	25.29	75	2250	Alive
80	Male	No	No	Laparoscopy	Moderate	4	2	0	0	6	No	No	No	No	No	No	No	Yes	No	8.96	2.84	21.29	8	240	Dead
54	Female	No	No	Laparoscopy	Moderate	3.5	3	0	0	11	No	No	No	No	No	No	No	Yes	No	19.04	6.29	21.9	75	2250	Alive
55	Male	No	No	Laparoscopy	Moderate	5	3	2	4	28	No	Yes	No	No	No	No	Yes	Yes	No	33.77	2.18	5.41	75	2250	Alive
44	Male	No	No	Laparoscopy	Moderate	4	4	2	4	29	Yes	Yes	Yes	No	No	No	No	Yes	No	20.8	3.66	7.56	18	540	Dead
48	Female	No	No	Laparoscopy	Moderate	6	3	0	0	18	No	No	No	No	No	No	No	No	No	15.89	1.19	1.62	75	2250	Alive
63	Male	Yes	Yes	Laparoscopy	Moderate	5	3	0	0	39	No	No	No	No	No	No	Yes	Yes	No	6.83	2.02	2.43	74	2220	Alive
60	Female	Yes	No	Laparoscopy	Moderate	3.5	3	1	3	17	Yes	Yes	No	No	No	No	Yes	Yes	Yes	29.08	3.23	101.9	75	2250	Alive
59	Male	No	No	Laparoscopy	Well	1	1	0	0	10	No	No	No	No	No	No	No	Yes	No	13.94	2.31	3.82	74	2220	Alive
65	Male	No	Yes	Laparoscopy	Moderate	5.5	2	0	0	18	No	No	No	Yes	No	Yes	Yes	No	No	8.75	3.73	3.29	74	2220	Dead
61	Male	Yes	No	Laparoscopy	Moderate	6	3	0	0	15	No	No	No	No	No	No	Yes	No	No	26.8	2.8	42.81	74	2220	Alive
57	Female	No	No	Laparoscopy	Moderate	2	1	0	0	10	No	No	No	No	No	No	No	No	No	8.29	1.35	0.76	74	2220	Alive
71	Male	No	No	Laparoscopy	Moderate	5	3	2	7	30	No	Yes	No	No	No	No	No	No	No	16.37	4.87	1.67	74	2220	Dead
60	Male	No	No	Laparoscopy	Moderate	5	3	0	0	26	No	No	No	No	No	No	No	No	No	5.41	2.06	2.48	74	2220	Alive
63	Male	No	No	Laparoscopy	Moderate	2.5	2	0	0	10	No	No	No	No	No	No	No	Yes	No	16.65	1.48	2.72	74	2220	Alive
58	Male	No	No	Laparoscopy	Moderate	3	3	0	0	7	No	No	No	No	No	No	No	No	No	19.16	1.61	17.91	74	2220	Alive
57	Female	No	No	Laparoscopy	Moderate	4.3	3	0	0	19	No	No	No	No	No	No	Yes	Yes	No	10.66	2.43	2.25	74	2220	Alive
64	Male	Yes	No	Laparoscopy	Moderate	5	3	1	1	28	No	Yes	No	No	No	No	Yes	Yes	No	7.84	2.14	7.77	74	2220	Alive
66	Female	No	No	Laparoscopy	Moderate	4	3	0	0	14	No	No	No	No	No	No	No	No	No	11.13	2.66	1.51	74	2220	Alive
56	Male	Yes	No	Laparoscopy	Moderate	5	3	1	1	21	No	Yes	No	No	No	No	No	Yes	No	0.6	2.56	4.71	73	2190	Alive
48	Male	No	No	Laparoscopy	Moderate	4.3	3	1	1	17	No	Yes	No	No	No	No	No	Yes	No	15.69	2.08	40.28	73	2190	Alive
59	Female	Yes	No	Laparoscopy	Poor	4	3	1	3	22	No	Yes	No	No	No	No	Yes	Yes	No	0.84	10.85	6.38	73	2190	Alive
51	Female	No	No	Laparoscopy	Moderate	3	2	1	1	10	No	No	No	No	No	No	No	Yes	No	8.2	2.31	0.6	73	2190	Alive
59	Male	No	No	Laparoscopy	Moderate	3.2	3	0	0	11	Yes	No	No	No	No	No	No	Yes	No	23.8	5.28	2.53	11	330	Dead
75	Male	No	No	Laparoscopy	Moderate	3.5	3	1	3	19	Yes	Yes	No	No	No	No	No	Yes	No	18.2	2.48	7.78	24	720	Dead
45	Male	No	No	Laparoscopy	Moderate	4.5	3	0	0	19	No	No	No	No	Yes	No	No	Yes	No	10.87	2.34	2.89	73	2190	Dead
69	Female	Yes	Yes	Laparoscopy	Moderate	6.2	3	1	2	20	No	Yes	No	No	No	No	No	Yes	No	43.31	3.12	17.24	73	2190	Alive
42	Male	No	No	Laparoscopy	Moderate	4	3	1	1	18	No	Yes	No	No	No	No	No	Yes	No	21.97	5.18	2.69	73	2190	Alive
67	Male	No	No	Laparoscopy	Poor	5.5	3	1	3	19	No	No	No	No	No	No	Yes	Yes	No	1.87	1.89	14.87	72	2160	Alive
60	Male	No	Yes	Laparoscopy	Moderate	4.5	2	0	0	9	No	No	No	No	No	No	No	No	No	12.78	2.37	0.91	72	2160	Alive
77	Female	No	No	Laparoscopy	Poor	4	3	1	1	18	No	Yes	No	No	No	No	No	No	No	18.95	8.5	5.29	72	2160	Dead
60	Male	No	No	Laparoscopy	Moderate	5	3	0	0	15	No	No	No	No	No	No	No	No	No	8.3	5.12	1.51	72	2160	Alive
66	Male	No	No	Laparoscopy	Moderate	6	3	1	2	17	Yes	No	No	Yes	No	No	No	No	No	45.87	0.82	1.5	72	2160	Alive
73	Male	No	No	Laparoscopy	Well	4	3	1	1	20	No	Yes	No	No	No	No	Yes	No	No	5.84	2.85	5.72	72	2160	Alive
78	Male	Yes	No	Laparoscopy	Moderate	3	3	1	1	12	No	Yes	Yes	No	No	No	Yes	Yes	No	45.2	5.55	7.44	72	2160	Dead
65	Female	Yes	No	Laparoscopy	Moderate	3.5	3	0	0	11	Yes	No	No	No	No	No	Yes	No	No	10.28	2.03	5.36	72	2160	Alive
65	Male	No	No	Laparoscopy	Well	4.5	3	1	2	8	No	Yes	No	No	No	No	No	Yes	No	380.2	3.77	6.66	72	2160	Alive
45	Male	No	Yes	Laparoscopy	Moderate	4	2	0	0	6	No	No	No	No	No	No	No	No	No	14.04	2.82	0.38	71	2130	Dead
69	Male	No	No	Laparoscopy	Moderate	3.3	3	1	2	12	No	Yes	No	No	No	No	No	Yes	No	21.22	3.48	2.01	71	2130	Alive
81	Male	No	No	Laparoscopy	Moderate	5	3	0	0	11	No	No	No	No	No	No	Yes	No	No	18.62	2.81	6.25	12	360	Dead
64	Male	No	Yes	Laparoscopy	Moderate	6	3	1	3	28	No	Yes	No	No	No	No	No	No	No	6.6	2.91	2.34	71	2130	Alive
64	Male	No	No	Laparoscopy	Moderate	5.5	2	0	0	17	No	No	No	No	No	No	No	No	No	9.22	4.22	2.33	71	2130	Alive
44	Female	No	No	Laparoscopy	Moderate	2	3	1	2	18	Yes	Yes	No	No	No	No	No	Yes	No	6.31	5.19	5.49	71	2130	Alive
46	Male	No	No	Laparoscopy	Poor	4	3	2	16	18	Yes	Yes	No	No	No	No	No	Yes	Yes	4.38	2.15	8.49	71	2130	Alive
63	Male	No	No	Laparoscopy	Moderate	3	3	0	0	36	No	No	No	No	No	No	Yes	No	No	211.2	1.06	12.63	71	2130	Alive
60	Male	No	No	Laparoscopy	Moderate	4	3	0	0	13	No	No	No	No	No	No	Yes	Yes	No	21.4	1.42	7.27	71	2130	Alive
67	Female	Yes	No	Laparoscopy	Moderate	4	3	0	0	22	No	No	No	No	No	No	Yes	No	No	8.73	3.5	3.03	71	2130	Alive
62	Male	No	No	Laparoscopy	Moderate	3	3	0	0	9	Yes	No	No	No	No	No	Yes	Yes	No	6.01	9.23	5.96	71	2130	Alive
47	Male	No	No	Laparoscopy	Moderate	4.6	3	0	0	23	Yes	No	No	No	No	No	No	Yes	No	5.41	7.32	2.36	70	2100	Alive
72	Female	No	No	Laparoscopy	Moderate	4.5	3	0	0	13	No	No	No	No	No	No	No	No	No	7.84	1.3	11.78	70	2100	Dead
52	Male	No	No	Laparoscopy	Moderate	2	2	0	0	12	No	No	No	No	No	No	No	No	No	24.54	4.6	2.21	70	2100	Alive
65	Male	No	No	Laparoscopy	Moderate	6	3	2	4	22	No	Yes	No	No	No	No	Yes	Yes	No	9.02	2.4	1.52	70	2100	Alive
59	Male	No	No	Laparoscopy	Moderate	5	3	0	0	20	No	No	No	No	No	No	No	No	No	33.02	2.11	7.89	70	2100	Alive
74	Male	Yes	No	Laparoscopy	Moderate	5	3	1	1	13	No	No	No	No	No	No	No	No	No	12.58	2.93	13.3	70	2100	Alive
64	Male	No	No	Laparoscopy	Moderate	5	3	0	0	17	No	No	No	No	No	No	No	No	No	8.45	6.11	2.91	70	2100	Alive
62	Female	No	No	Laparoscopy	Moderate	2	2	0	0	10	No	No	No	No	No	No	No	No	No	85.67	7.51	1.8	70	2100	Alive
48	Male	No	No	Laparoscopy	Moderate	2.1	2	0	0	10	No	No	No	No	No	No	No	No	No	10.85	4.35	1.86	70	2100	Alive
69	Male	No	No	Laparoscopy	Moderate	4.5	3	0	0	11	No	No	No	No	No	No	Yes	No	No	28.58	2.37	4.95	70	2100	Alive
57	Male	No	No	Laparoscopy	Moderate	6.5	3	1	2	30	No	No	No	No	No	No	Yes	Yes	No	34.89	3.63	23.15	21	630	Dead
57	Female	No	No	Laparoscopy	Well	5	3	0	0	21	No	No	No	No	Yes	No	Yes	No	No	64.98	3.44	32.58	69	2070	Alive
72	Male	Yes	No	Laparoscopy	Moderate	4.3	2	0	0	30	No	No	No	No	No	No	Yes	No	No	6.41	2.91	3.54	31	930	Dead
55	Female	No	No	Laparoscopy	Moderate	5.5	3	0	0	18	No	No	No	No	No	No	Yes	No	No	11.86	30.85	2.77	69	2070	Alive
62	Female	No	No	Laparoscopy	Moderate	2.8	2	0	0	23	No	No	No	No	No	No	No	No	No	15.24	3.92	4.56	69	2070	Alive
51	Female	No	No	Laparoscopy	Well	3	3	2	6	17	No	Yes	No	No	No	No	Yes	Yes	No	9.05	2.01	7.67	69	2070	Alive
46	Male	No	No	Laparoscopy	Moderate	8	3	0	0	32	No	No	No	No	No	No	No	No	No	15.9	4.91	15.83	69	2070	Alive
44	Female	No	No	Laparoscopy	Moderate	9	3	0	0	34	No	No	No	No	No	No	No	No	No	8	1.89	0.68	69	2070	Alive
49	Male	No	Yes	Laparoscopy	Well	5.5	3	2	5	19	Yes	Yes	No	No	No	No	Yes	Yes	No	13.88	1.45	4.37	69	2070	Alive
58	Female	No	No	Laparoscopy	Moderate	3.5	3	0	0	11	No	No	No	No	No	No	No	No	No	0.62	1.88	4.84	69	2070	Alive
60	Male	Yes	No	Laparoscopy	Well	5.3	3	2	5	14	Yes	Yes	No	No	No	No	Yes	Yes	Yes	22.89	4.42	22.94	69	2070	Alive
62	Male	No	No	Laparoscopy	Moderate	4.5	3	1	1	18	Yes	Yes	No	No	No	No	No	Yes	No	10.49	4.89	7.28	69	2070	Alive
52	Female	No	No	Laparoscopy	Well	5	3	2	6	8	Yes	Yes	No	No	No	No	No	Yes	No	14.2	2.58	1.45	32	960	Dead
74	Female	No	No	Laparoscopy	Moderate	3.8	2	0	0	15	No	No	No	No	No	No	No	No	No	13.93	2.63	2.31	69	2070	Alive
68	Male	No	No	Laparoscopy	Moderate	3.5	3	1	2	15	Yes	Yes	No	No	No	No	No	Yes	No	16.34	2.7	2.56	69	2070	Alive
76	Male	No	No	Laparoscopy	Well	5.5	3	1	2	31	No	Yes	No	No	No	No	No	Yes	No	32.22	2.64	20.06	20	600	Dead
59	Male	No	No	Laparoscopy	Moderate	3.7	3	1	2	18	No	No	No	No	No	No	No	Yes	No	9.62	2.81	2.93	68	2040	Dead
62	Male	No	No	Laparoscopy	Moderate	3.5	3	1	2	24	Yes	Yes	No	No	No	No	No	Yes	No	11.26	2.86	5.92	68	2040	Alive
62	Male	No	No	Laparoscopy	Moderate	5	3	0	0	14	No	No	No	No	No	No	No	No	No	17.52	4.44	3.02	68	2040	Alive
63	Male	No	No	Laparoscopy	Moderate	3	3	1	1	16	Yes	Yes	No	No	No	No	No	Yes	No	45.09	1.66	5.52	68	2040	Alive
54	Male	No	No	Laparoscopy	Moderate	5.7	3	1	1	35	No	Yes	No	No	No	No	No	Yes	Yes	9.83	2.98	2.73	68	2040	Alive
62	Female	No	No	Open	Moderate	3.4	3	1	1	36	No	Yes	No	No	No	No	No	Yes	No	32.32	2.21	3	68	2040	Alive
59	Female	No	No	Laparoscopy	Well	6	3	1	2	20	No	Yes	No	No	No	No	No	Yes	No	8.33	2.07	2.98	68	2040	Alive
53	Female	Yes	No	Laparoscopy	Well	5	3	1	3	22	No	Yes	No	No	No	No	Yes	Yes	No	9.62	2.25	2.65	68	2040	Alive
68	Male	No	No	Laparoscopy	Moderate	5.5	3	0	0	26	No	No	No	No	No	No	No	No	No	6.11	5.51	4.17	68	2040	Alive
67	Male	No	No	Laparoscopy	Well	3.6	3	1	3	18	No	Yes	No	No	No	No	No	Yes	No	8.54	3.98	2.12	68	2040	Alive
57	Male	No	No	Laparoscopy	Well	2.5	3	0	0	19	No	No	No	No	No	No	No	No	No	27.12	3.37	3.73	67	2010	Alive
55	Female	No	No	Laparoscopy	Moderate	3	2	1	1	9	No	Yes	No	No	No	No	Yes	Yes	No	20.46	1.58	2.32	67	2010	Alive
64	Male	No	Yes	Laparoscopy	Moderate	5.5	3	0	0	17	No	No	No	No	No	No	Yes	No	No	29.37	2.23	6.76	67	2010	Alive
59	Male	Yes	No	Laparoscopy	Moderate	7	3	0	0	35	No	No	No	No	No	No	Yes	Yes	No	8.77	4.91	1.53	67	2010	Alive
52	Female	No	No	Laparoscopy	Moderate	2.5	3	1	3	13	Yes	Yes	No	No	No	No	Yes	Yes	No	34.82	5.53	14.99	67	2010	Dead
49	Male	No	No	Laparoscopy	Moderate	5	3	0	0	31	Yes	No	No	No	No	No	No	Yes	No	84.39	1.8	45.8	20	600	Dead
59	Male	No	No	Laparoscopy	Moderate	4.2	3	0	0	24	No	No	No	No	No	No	Yes	No	No	30.12	1.66	4.88	67	2010	Alive
67	Male	No	No	Laparoscopy	Moderate	3.8	4	0	0	27	No	No	No	No	Yes	No	Yes	Yes	No	7.87	4.27	3.71	67	2010	Alive
54	Male	No	No	Laparoscopy	Moderate	3.5	3	1	1	17	Yes	Yes	No	No	Yes	No	No	Yes	No	7.49	1.1	4.41	66	1980	Alive
55	Female	Yes	No	Laparoscopy	Well	7	4	2	20	26	Yes	Yes	No	No	No	No	Yes	Yes	No	3.49	1.91	104.5	66	1980	Alive
36	Female	No	No	Laparoscopy	Moderate	3.5	3	1	2	20	No	Yes	No	No	No	No	Yes	Yes	No	17.11	3.01	3.42	66	1980	Alive
63	Male	No	No	Laparoscopy	Well	4.5	3	1	3	17	Yes	Yes	No	No	No	No	No	Yes	No	3.82	1.78	8.94	66	1980	Dead
70	Female	Yes	Yes	Laparoscopy	Poor	4	3	1	1	25	No	No	No	No	No	No	No	Yes	No	12.15	1.56	2.39	66	1980	Dead
60	Male	Yes	No	Laparoscopy	Moderate	4	3	1	1	21	No	Yes	No	No	Yes	No	No	Yes	No	12.73	2.82	1.43	66	1980	Dead
54	Male	Yes	No	Laparoscopy	Moderate	3.5	2	1	1	17	No	Yes	No	No	No	No	No	Yes	No	6.74	4.49	0.95	66	1980	Alive
52	Female	Yes	No	Laparoscopy	Well	4.5	3	1	3	11	Yes	Yes	No	No	No	No	Yes	Yes	No	15.95	1.69	1.15	66	1980	Alive
45	Male	No	No	Laparoscopy	Moderate	2.5	3	1	1	8	Yes	Yes	No	No	No	No	No	Yes	No	71.91	5.21	1.7	66	1980	Alive
54	Male	No	No	Laparoscopy	Well	6	3	0	0	23	No	No	No	No	No	No	No	Yes	No	3.31	2.1	3.12	66	1980	Alive
52	Male	Yes	No	Laparoscopy	Moderate	5	3	0	0	18	No	No	No	No	No	No	No	No	No	13.62	2.71	35.17	66	1980	Alive
75	Male	No	No	Laparoscopy	Moderate	4	3	0	0	19	No	No	No	No	No	No	No	No	No	15.85	2.92	1.82	66	1980	Alive
40	Female	No	No	Laparoscopy	Well	3.5	3	1	1	23	No	No	No	No	No	No	No	Yes	No	9.2	5.98	2.46	66	1980	Alive
53	Male	No	No	Laparoscopy	Moderate	4	1	0	0	18	No	No	No	No	No	No	No	No	No	18.99	3.61	5.68	66	1980	Alive
67	Male	No	No	Laparoscopy	Moderate	5.5	3	0	0	23	No	No	No	No	No	No	Yes	No	No	6.17	2.12	3.47	31	930	Dead
77	Female	No	No	Laparoscopy	Moderate	3	3	0	0	14	Yes	No	No	No	No	No	No	No	No	11.85	2.58	2.18	66	1980	Alive
58	Male	No	No	Laparoscopy	Well	5	4	2	6	18	Yes	Yes	No	No	No	No	No	Yes	No	71.04	2.42	500	24	720	Dead
55	Female	No	No	Laparoscopy	Moderate	3.2	3	0	0	21	No	No	No	No	No	No	Yes	No	No	4.02	2.21	2.35	65	1950	Alive
67	Female	No	No	Laparoscopy	Moderate	6	2	1	3	12	No	Yes	No	No	No	No	No	Yes	No	11.09	2.71	16.58	65	1950	Alive
61	Male	No	No	Laparoscopy	Moderate	2.5	3	0	0	17	No	No	No	No	No	No	No	Yes	No	4.95	3.12	3.86	65	1950	Alive
68	Male	No	No	Laparoscopy	Well	2.7	3	2	5	13	Yes	Yes	No	No	No	No	Yes	Yes	No	18.25	3.75	21.42	28	840	Dead
55	Male	No	No	Laparoscopy	Well	3	3	1	1	14	No	Yes	No	No	No	No	Yes	Yes	No	6.79	4.06	2.42	65	1950	Alive
60	Male	No	No	Laparoscopy	Poor	3	4	1	1	23	Yes	Yes	No	No	No	No	No	Yes	No	6.02	5.54	3.72	65	1950	Alive
71	Female	No	No	Laparoscopy	Moderate	4	3	1	3	19	No	Yes	No	No	No	No	Yes	Yes	Yes	12.81	3.31	4.47	65	1950	Alive
65	Male	Yes	Yes	Laparoscopy	Moderate	5	3	2	4	16	No	Yes	No	No	No	No	No	Yes	No	14.79	3.17	2.84	65	1950	Dead
67	Male	No	No	Laparoscopy	Moderate	5	3	0	0	16	No	Yes	No	No	No	No	No	No	No	7.06	3.26	1.45	65	1950	Alive
58	Male	No	No	Laparoscopy	Moderate	5	3	1	2	22	No	Yes	No	No	No	No	No	Yes	No	30.31	3.62	10.43	65	1950	Alive
69	Male	No	No	Laparoscopy	Moderate	2.5	3	1	1	8	Yes	Yes	No	No	No	No	No	No	No	0.6	3.37	45.65	22	660	Dead
54	Male	No	No	Laparoscopy	Moderate	5	3	0	0	25	No	No	No	No	No	No	No	No	No	4.94	1.5	0.84	65	1950	Alive
66	Male	No	Yes	Laparoscopy	Moderate	5.3	3	1	1	20	No	Yes	No	No	No	No	No	Yes	No	21.91	3.84	10.14	65	1950	Alive
74	Female	No	No	Laparoscopy	Well	2.1	3	1	2	16	No	Yes	No	No	No	No	No	Yes	No	6.26	2.81	5.9	27	810	Dead
75	Female	Yes	No	Laparoscopy	Well	10.5	3	0	0	25	No	No	No	No	Yes	No	No	No	No	1.93	9.78	196.37	64	1920	Alive
64	Male	Yes	Yes	Laparoscopy	Poor	4.5	3	1	2	9	Yes	Yes	No	No	No	No	No	Yes	No	7.14	2.25	2.81	27	810	Dead
66	Male	No	No	Laparoscopy	Moderate	3.5	3	1	1	22	Yes	Yes	No	No	No	No	No	Yes	No	20.42	3.14	19.49	64	1920	Alive
68	Male	No	No	Laparoscopy	Moderate	6	3	0	0	18	No	No	No	No	No	No	No	No	No	7.37	6.16	18.64	64	1920	Alive
56	Male	Yes	No	Laparoscopy	Moderate	6	3	1	2	14	No	Yes	No	No	No	No	No	Yes	No	18.14	2.16	2.4	64	1920	Alive
49	Male	No	No	Laparoscopy	Moderate	5.5	3	0	0	30	No	No	No	No	No	No	No	Yes	No	4.17	5.34	1.9	64	1920	Alive
78	Female	Yes	Yes	Laparoscopy	Moderate	6	3	1	1	18	No	No	No	No	No	No	No	Yes	No	11.88	3.5	3.95	27	810	Dead
64	Male	Yes	Yes	Laparoscopy	Moderate	5.3	2	0	0	20	No	No	No	No	No	No	No	No	No	2.06	3.07	1.69	64	1920	Alive
78	Male	Yes	No	Laparoscopy	Moderate	8	3	0	0	37	Yes	No	No	No	No	No	No	No	No	14.91	3.69	3.26	64	1920	Dead
45	Male	No	No	Laparoscopy	Well	3.2	3	1	1	12	Yes	Yes	No	No	No	No	No	Yes	No	25.15	4.95	2.96	64	1920	Alive
53	Female	Yes	No	Laparoscopy	Moderate	4	3	1	1	19	Yes	Yes	Yes	No	No	No	Yes	Yes	No	196.6	3.79	27.51	64	1920	Alive
69	Female	No	No	Laparoscopy	Moderate	6.5	3	1	2	25	No	No	No	No	No	No	No	No	No	46.78	1.49	7.44	64	1920	Alive
68	Male	No	No	Laparoscopy	Moderate	4	3	0	0	33	No	No	No	No	No	No	No	Yes	No	10.58	4.05	1.28	64	1920	Alive
46	Male	No	No	Laparoscopy	Moderate	2.8	3	0	0	23	Yes	No	No	No	No	No	No	Yes	No	7.8	4.54	1.67	64	1920	Alive
58	Female	No	Yes	Laparoscopy	Moderate	4.5	3	0	0	18	No	No	No	No	No	No	Yes	Yes	No	6.74	1.04	1.96	64	1920	Alive
56	Female	Yes	No	Laparoscopy	Well	6.5	4	1	4	21	Yes	Yes	Yes	No	No	No	Yes	Yes	No	63.67	2.82	106.5	29	870	Dead
55	Male	Yes	No	Laparoscopy	Moderate	2	3	1	1	10	Yes	No	No	No	No	No	No	Yes	No	2.03	4.3	5.09	63	1890	Alive
63	Male	No	No	Laparoscopy	Moderate	3.5	3	1	1	19	No	No	No	No	No	No	No	Yes	No	22.41	1.66	3.46	8	240	Dead
67	Male	No	No	Laparoscopy	Moderate	8	4	0	0	34	No	No	No	No	No	No	No	No	No	32.3	5.21	21.34	63	1890	Dead
69	Female	Yes	No	Laparoscopy	Moderate	3.9	2	1	2	15	No	Yes	No	No	No	No	No	Yes	No	23.67	2.69	1.88	63	1890	Alive
60	Female	No	No	Laparoscopy	Moderate	3.3	3	1	2	12	Yes	Yes	No	No	No	No	No	Yes	No	15.66	3.81	30.48	63	1890	Alive
70	Female	No	No	Laparoscopy	Moderate	3.5	3	1	3	21	No	Yes	No	No	Yes	No	No	Yes	No	0.6	2.63	68.28	23	690	Dead
61	Male	No	No	Laparoscopy	Moderate	5.5	3	1	1	23	No	Yes	No	No	No	No	No	Yes	No	5.99	4.68	1.23	63	1890	Alive
57	Male	No	No	Laparoscopy	Moderate	7	3	2	4	43	Yes	Yes	No	No	No	No	No	Yes	No	23.23	3.36	25.78	63	1890	Alive
80	Female	No	No	Laparoscopy	Well	3.5	4	1	2	14	Yes	Yes	No	No	No	No	Yes	No	No	21.37	3.02	2.8	32	960	Dead
87	Female	No	No	Laparoscopy	Moderate	6	3	0	0	22	No	No	No	No	No	No	No	No	No	0.6	1.36	4.04	63	1890	Dead
53	Female	No	No	Laparoscopy	Well	2.5	4	1	2	13	Yes	Yes	No	No	No	No	No	Yes	No	18.77	4.31	6.26	63	1890	Alive
65	Male	No	No	Laparoscopy	Moderate	5	3	1	1	22	No	Yes	No	No	No	No	No	No	No	28.27	1.78	21.34	63	1890	Alive
45	Male	No	No	Laparoscopy	Moderate	5.5	3	1	2	24	Yes	Yes	No	No	No	No	No	Yes	No	10.01	2.6	50.15	63	1890	Alive
70	Male	Yes	No	Open	Well	5.5	3	1	1	17	Yes	Yes	No	No	No	No	No	Yes	No	67.23	2.61	56.09	62	1860	Dead
63	Female	No	No	Laparoscopy	Moderate	3.2	3	1	1	12	Yes	Yes	No	No	No	No	No	Yes	No	7.25	2.74	1.75	62	1860	Alive
73	Male	No	No	Laparoscopy	Moderate	4	1	0	0	13	No	No	No	No	No	No	Yes	No	No	11.46	4.28	6.37	62	1860	Alive
45	Male	No	No	Laparoscopy	Moderate	4	3	0	0	29	No	No	No	No	No	No	No	No	No	3.82	1.67	2.59	61	1830	Alive
79	Male	Yes	No	Laparoscopy	Moderate	4.5	3	1	1	17	No	No	No	No	No	No	No	No	No	115.8	0.81	25.91	25	750	Dead
53	Female	No	No	Laparoscopy	Moderate	4	3	1	3	12	Yes	Yes	No	No	No	No	No	Yes	No	5.87	4.46	1.37	61	1830	Alive
48	Female	No	No	Laparoscopy	Moderate	4.5	3	1	1	23	No	No	No	No	No	No	No	Yes	No	24.93	2.17	4.72	61	1830	Alive
51	Female	No	No	Laparoscopy	Moderate	4.6	3	0	0	33	Yes	No	No	No	No	No	No	No	No	49.79	1.13	17.85	61	1830	Alive
70	Female	Yes	No	Laparoscopy	Moderate	4	3	1	1	16	No	Yes	No	No	No	No	No	Yes	No	7.69	1.61	1.81	61	1830	Alive
47	Male	No	No	Laparoscopy	Moderate	6	3	0	0	35	No	No	No	No	No	No	No	Yes	No	4.37	2.18	2.06	61	1830	Alive
64	Male	No	No	Laparoscopy	Moderate	3.5	3	0	0	21	No	No	No	No	No	No	No	No	No	12.24	2.28	5.81	61	1830	Alive
79	Male	No	No	Laparoscopy	Moderate	5	3	2	6	22	No	Yes	No	No	No	No	No	Yes	No	10.19	2.72	1.58	61	1830	Alive
75	Male	No	No	Laparoscopy	Moderate	2.2	3	0	0	20	Yes	No	No	No	No	No	No	No	No	3.77	2.55	1.79	61	1830	Alive
67	Male	No	No	Laparoscopy	Moderate	4.2	2	0	0	19	No	No	No	No	No	No	No	No	No	5.77	2.35	2.98	60	1800	Alive
63	Female	Yes	No	Laparoscopy	Moderate	4	3	0	0	17	No	No	No	No	No	No	Yes	Yes	No	9.96	3.76	1.56	60	1800	Alive
58	Female	No	No	Laparoscopy	Moderate	3	3	1	1	16	Yes	Yes	No	No	No	No	No	No	No	39.38	2.82	7.27	30	900	Dead
32	Female	No	No	Laparoscopy	Moderate	4.5	2	0	0	57	No	No	No	No	No	No	No	No	No	33.89	8.36	1.64	60	1800	Alive
70	Male	Yes	Yes	Laparoscopy	Moderate	7	3	1	1	12	Yes	Yes	No	Yes	Yes	No	Yes	No	No	1.32	4.07	1.93	18	540	Dead
69	Male	No	No	Laparoscopy	Moderate	3.5	3	0	0	16	No	No	No	No	No	No	No	No	No	16.31	5.91	3	60	1800	Alive
53	Female	No	No	Laparoscopy	Moderate	1	2	0	0	3	No	No	No	No	No	No	No	No	No	12.38	4.35	0.92	60	1800	Alive
48	Male	Yes	No	Laparoscopy	Moderate	1.4	1	0	0	10	No	No	No	No	No	No	No	No	No	4.37	5.58	0.78	60	1800	Alive
64	Male	No	No	Laparoscopy	Well	4	3	0	0	16	Yes	No	Yes	No	No	No	No	No	No	1000	3.4	428.5	28	840	Dead
62	Male	No	No	Laparoscopy	Well	4.5	3	1	1	23	Yes	Yes	No	No	No	No	No	No	No	15.61	5.54	10.98	60	1800	Alive
64	Male	Yes	No	Laparoscopy	Moderate	4	2	0	0	24	No	Yes	No	No	No	No	No	No	No	12.17	3.21	3.13	60	1800	Alive
66	Female	No	No	Laparoscopy	Moderate	5.5	3	0	0	26	No	No	No	No	No	No	No	No	No	106.29	4.35	12.5	59	1770	Alive
67	Male	Yes	Yes	Laparoscopy	Well	3.5	3	2	31	34	Yes	Yes	No	No	No	No	Yes	Yes	No	15.89	1.91	2.57	29	870	Dead
64	Female	No	No	Laparoscopy	Moderate	4	2	0	0	24	No	No	No	No	No	No	No	No	No	5.5	2.65	1.33	59	1770	Alive
74	Male	Yes	No	Laparoscopy	Moderate	5.5	2	1	3	15	No	Yes	No	No	No	No	No	No	No	7.38	2.17	4.14	59	1770	Dead
58	Male	No	No	Laparoscopy	Moderate	4	3	1	3	20	Yes	Yes	No	No	No	No	No	Yes	Yes	16.03	1.39	23.81	59	1770	Alive
65	Male	Yes	No	Laparoscopy	Moderate	4	3	0	0	27	No	No	No	No	No	No	No	No	No	4.69	3.58	4.34	59	1770	Alive
80	Female	No	No	Laparoscopy	Moderate	5	3	0	0	16	No	No	No	No	No	No	No	No	No	23.84	2.16	1.97	59	1770	Alive
74	Female	No	No	Laparoscopy	Moderate	4	3	1	3	6	Yes	Yes	Yes	No	No	No	No	Yes	No	18.79	5.39	14.16	22	660	Dead
70	Female	No	No	Laparoscopy	Moderate	3.6	3	1	3	20	No	Yes	No	No	No	No	No	No	No	5.51	3.15	7.66	59	1770	Alive
60	Male	No	Yes	Laparoscopy	Well	6.5	3	1	2	12	Yes	Yes	Yes	No	No	No	No	Yes	No	20000	2.18	1761	28	840	Dead
65	Male	Yes	Yes	Laparoscopy	Moderate	3.5	3	0	0	14	No	No	No	No	No	No	No	No	No	27.76	2.85	8.09	59	1770	Dead
57	Male	No	No	Laparoscopy	Moderate	3.5	2	0	0	14	No	No	No	No	No	No	No	No	No	0.6	7.08	15.6	59	1770	Alive
86	Male	Yes	Yes	Laparoscopy	Moderate	4.7	4	1	1	22	No	No	No	No	No	No	No	No	No	4.84	1.99	6	21	630	Dead
39	Male	No	No	Laparoscopy	Moderate	3.7	3	0	0	26	No	No	No	No	No	No	No	No	No	12.34	3.3	1.46	58	1740	Alive
67	Male	No	No	Laparoscopy	Moderate	3	3	2	4	19	No	Yes	No	No	No	No	No	Yes	No	25.34	8.08	1.87	58	1740	Alive
53	Male	No	No	Laparoscopy	Moderate	6	3	1	1	29	No	Yes	No	No	No	No	No	Yes	No	4.87	3.14	1.66	58	1740	Alive
58	Female	No	No	Laparoscopy	Moderate	2.5	3	0	0	17	No	No	No	No	No	No	Yes	No	No	5.35	4.52	2.2	58	1740	Alive
54	Male	No	No	Laparoscopy	Moderate	5.5	3	2	7	21	Yes	Yes	No	No	No	No	No	Yes	No	48.15	4.27	12.71	58	1740	Alive
68	Male	Yes	No	Laparoscopy	Moderate	5.5	3	2	5	26	No	Yes	No	No	Yes	No	Yes	Yes	No	36.01	1.94	18.03	32	960	Dead
56	Male	No	Yes	Laparoscopy	Moderate	4.5	3	0	0	18	No	No	No	No	No	No	No	No	No	12.79	3.15	6.61	58	1740	Alive
61	Female	No	No	Laparoscopy	Moderate	3	3	0	0	13	Yes	No	No	No	No	No	No	Yes	No	7.36	6.71	1.26	58	1740	Alive
66	Male	No	No	Laparoscopy	Well	6	3	2	19	28	Yes	Yes	No	No	No	No	No	Yes	No	27.65	2.26	1.32	29	870	Dead
68	Male	Yes	Yes	Laparoscopy	Moderate	7	3	0	0	16	Yes	No	No	No	No	No	Yes	Yes	No	6.97	0.61	1.44	58	1740	Alive
65	Female	No	No	Laparoscopy	Moderate	2	1	0	0	13	No	No	No	No	No	No	No	No	No	17.52	1.53	2.72	58	1740	Alive
65	Male	No	No	Laparoscopy	Moderate	3.8	3	1	3	12	Yes	Yes	No	No	No	No	No	Yes	No	6.02	1.74	16.23	58	1740	Dead
59	Male	No	No	Laparoscopy	Moderate	9.5	3	0	0	83	Yes	No	No	Yes	No	Yes	No	Yes	No	1002	3.72	10.31	58	1740	Alive
46	Male	No	No	Laparoscopy	Well	3	3	1	1	16	Yes	Yes	No	No	No	No	No	No	Yes	68.62	1.78	6.61	58	1740	Alive
79	Female	No	No	Laparoscopy	Moderate	4	2	0	0	21	No	No	No	No	No	No	Yes	No	No	11.37	1.24	3.94	24	720	Dead
70	Male	Yes	No	Laparoscopy	Moderate	3.2	3	0	0	14	No	No	No	No	No	No	No	No	No	7.52	3.9	1.11	34	1020	Dead
61	Female	No	No	Laparoscopy	Moderate	3	2	0	0	14	No	No	No	No	No	No	No	No	No	1.02	6.12	3.68	57	1710	Alive
67	Male	No	Yes	Open	Poor	4	3	2	8	15	Yes	Yes	No	No	Yes	No	No	Yes	Yes	30.69	3.85	2.84	20	600	Dead
73	Male	No	No	Laparoscopy	Moderate	5	3	0	0	24	No	No	No	No	No	No	No	No	No	30.45	5.35	8.3	57	1710	Alive
48	Male	No	No	Laparoscopy	Well	6	3	2	3	3	Yes	Yes	No	No	No	No	No	No	No	0.6	2.12	12	4	120	Dead
80	Male	No	No	Laparoscopy	Moderate	6.3	3	1	2	20	Yes	Yes	Yes	No	No	No	No	No	No	146.6	2	11.45	31	930	Dead
56	Male	No	No	Laparoscopy	Well	3.3	3	1	3	30	Yes	Yes	No	No	No	No	No	Yes	No	9.86	4	6.33	57	1710	Alive
38	Male	No	No	Laparoscopy	Moderate	5	3	0	0	16	No	No	No	No	No	No	No	Yes	No	1.41	2.89	1.72	57	1710	Alive
57	Male	Yes	Yes	Laparoscopy	Moderate	4	2	0	0	21	No	No	No	No	No	No	No	No	No	13.11	1.68	3.13	57	1710	Alive
64	Male	No	No	Laparoscopy	Well	3.5	3	1	1	9	Yes	Yes	Yes	No	No	No	Yes	Yes	No	18.03	4.05	4.36	16	480	Dead
63	Female	No	No	Laparoscopy	Moderate	5.3	3	1	1	17	Yes	Yes	Yes	No	No	No	No	Yes	No	7.88	2.13	1.38	24	720	Dead
67	Male	No	No	Laparoscopy	Moderate	3.5	3	0	0	17	Yes	No	No	No	No	No	No	Yes	No	0.6	2.76	2.33	57	1710	Alive
58	Male	No	No	Laparoscopy	Moderate	8	3	0	0	37	No	No	No	No	No	No	No	Yes	Yes	50.15	5.23	8.24	57	1710	Alive
72	Female	Yes	Yes	Laparoscopy	Well	3.5	3	2	14	16	Yes	Yes	No	No	No	No	Yes	No	No	36.59	2.77	2	12	360	Dead
49	Male	No	No	Laparoscopy	Moderate	5.5	3	0	0	25	Yes	No	No	No	No	No	No	No	No	32.48	4.47	1.68	56	1680	Alive
54	Male	No	No	Laparoscopy	Moderate	3.5	3	0	0	14	No	No	No	No	No	No	No	No	No	2.64	1.92	4.55	56	1680	Alive
83	Male	No	No	Laparoscopy	Moderate	4	3	2	4	11	Yes	Yes	No	No	No	No	No	No	No	14.57	3.97	5.38	9	270	Dead
69	Male	No	No	Laparoscopy	Moderate	3.6	3	0	0	11	No	No	No	No	No	No	No	No	No	7.85	1.88	4.27	56	1680	Alive
45	Male	No	No	Laparoscopy	Well	5	3	1	2	17	No	Yes	No	No	No	No	No	Yes	No	44.36	1.28	3.51	56	1680	Alive
71	Female	No	No	Laparoscopy	Moderate	5	3	1	2	25	No	Yes	Yes	No	No	No	No	Yes	No	942.7	3.28	715.4	24	720	Dead
63	Male	No	No	Laparoscopy	Moderate	4	3	1	1	25	No	Yes	No	No	No	No	No	Yes	No	1.81	1.97	1.88	56	1680	Alive
64	Male	No	No	Laparoscopy	Moderate	3	1	0	0	5	No	No	No	No	No	No	No	No	No	6.33	4.17	2.08	56	1680	Alive
40	Female	No	No	Laparoscopy	Moderate	6	3	1	1	42	No	Yes	No	No	No	No	No	Yes	No	7.16	1.56	2	56	1680	Alive
43	Female	No	No	Laparoscopy	Poor	7	3	1	1	21	Yes	Yes	No	No	No	No	No	Yes	No	33.62	1.42	88.28	25	750	Dead
81	Male	No	No	Laparoscopy	Moderate	5.8	3	0	0	24	Yes	No	No	No	No	No	No	Yes	No	4.34	2.97	2.5	55	1650	Dead
61	Female	No	No	Laparoscopy	Moderate	3	3	2	4	9	No	Yes	No	No	No	No	No	Yes	No	7.89	3.82	5.78	55	1650	Alive
59	Male	No	No	Laparoscopy	Moderate	2.7	2	0	0	21	No	No	No	No	No	No	No	No	No	4.7	3.69	1.22	55	1650	Alive
69	Male	No	No	Laparoscopy	Well	5.5	3	2	5	13	Yes	Yes	Yes	No	No	No	Yes	Yes	No	115.94	2.09	11.44	33	990	Dead
53	Male	No	No	Laparoscopy	Poor	6.5	3	2	4	20	Yes	Yes	No	No	No	Yes	No	Yes	No	0.76	3.76	2.91	55	1650	Alive
60	Male	No	Yes	Laparoscopy	Well	2.3	3	1	3	12	Yes	Yes	No	No	No	No	No	Yes	No	16	3.44	2	55	1650	Alive
68	Male	No	No	Laparoscopy	Moderate	6.5	3	0	0	18	No	No	No	No	No	No	No	No	No	11.94	1.55	10.29	55	1650	Alive
64	Male	No	No	Laparoscopy	Moderate	5.5	3	0	0	13	No	No	No	No	No	No	No	No	No	19.33	2.97	36.54	55	1650	Alive
74	Male	No	No	Laparoscopy	Moderate	4.5	3	1	1	27	No	Yes	No	No	No	No	No	Yes	No	1.63	3.09	1.78	55	1650	Alive
62	Female	No	No	Laparoscopy	Moderate	4.5	2	0	0	19	No	No	No	No	No	No	No	No	No	16.28	1.71	4.63	55	1650	Alive
78	Male	No	No	Laparoscopy	Moderate	3.5	3	0	0	20	No	No	No	No	No	No	No	No	No	5.09	4.78	1.48	55	1650	Dead
54	Male	No	No	Laparoscopy	Moderate	3	3	1	2	11	Yes	Yes	No	No	No	No	No	Yes	Yes	22.18	2.42	2.69	55	1650	Alive
75	Male	No	Yes	Laparoscopy	Moderate	4	3	0	0	22	No	No	No	No	No	No	No	No	No	6.92	6.99	2.09	55	1650	Dead
66	Male	No	No	Laparoscopy	Moderate	5	3	1	1	13	Yes	No	Yes	No	No	No	No	Yes	No	102.5	3.42	140.8	55	1650	Dead
63	Male	Yes	No	Laparoscopy	Moderate	5	3	0	0	29	No	Yes	No	No	No	No	No	No	No	1.52	3.52	10.77	55	1650	Alive
48	Female	No	No	Laparoscopy	Moderate	1.6	3	1	1	3	No	Yes	No	No	No	No	No	Yes	No	11.56	1.74	3.5	55	1650	Alive
45	Female	No	No	Laparoscopy	Moderate	2	3	0	1	15	No	Yes	No	No	No	No	No	No	No	4.1	2.3	0.57	55	1650	Alive
80	Male	No	No	Laparoscopy	Moderate	5	3	2	4	25	Yes	Yes	Yes	No	No	No	No	Yes	No	11.76	11.38	120.85	31	930	Dead
79	Male	Yes	No	Laparoscopy	Moderate	4	3	2	4	23	Yes	Yes	No	No	No	No	No	No	No	10.32	2.95	2.01	19	570	Dead
79	Male	Yes	Yes	Laparoscopy	Moderate	4	3	0	0	11	Yes	No	No	No	No	No	No	No	No	1.55	9.64	2.41	29	870	Dead
65	Male	Yes	Yes	Laparoscopy	Well	3.5	3	2	21	22	Yes	Yes	Yes	No	No	No	No	Yes	No	800	3.45	500	10	300	Dead
62	Female	No	No	Laparoscopy	Moderate	3	3	0	0	18	No	No	No	No	No	No	No	No	No	24.58	2.62	1.27	54	1620	Alive
65	Male	No	No	Laparoscopy	Moderate	3.8	3	0	0	19	Yes	No	No	No	No	No	No	Yes	No	5.39	12.02	1.07	54	1620	Alive
53	Female	No	No	Laparoscopy	Moderate	1.5	1	0	0	18	No	No	No	No	No	No	Yes	No	No	22.26	2.76	1.81	54	1620	Alive
58	Female	Yes	No	Laparoscopy	Moderate	6	3	1	2	26	Yes	Yes	No	No	No	No	Yes	Yes	No	15.32	2.74	2.86	54	1620	Alive
66	Female	Yes	Yes	Laparoscopy	Moderate	5	3	1	1	24	No	Yes	No	No	No	No	Yes	No	No	0.96	4.5	6.03	54	1620	Alive
61	Male	No	No	Laparoscopy	Moderate	4.5	3	2	5	16	Yes	Yes	No	No	No	No	Yes	Yes	No	12.57	2.63	4.14	54	1620	Alive
54	Male	No	No	Laparoscopy	Moderate	4.5	3	0	0	21	No	No	Yes	No	No	No	No	Yes	No	0.49	5.29	65.18	54	1620	Alive
70	Male	Yes	No	Laparoscopy	Moderate	3	3	0	0	10	No	No	No	No	No	No	No	No	No	19.2	1.25	3	54	1620	Dead
62	Male	No	No	Laparoscopy	Well	5	3	2	4	8	Yes	Yes	No	No	No	No	Yes	No	No	62.36	2.47	7.87	17	510	Dead
60	Male	No	No	Laparoscopy	Moderate	5	3	0	0	17	No	Yes	No	No	No	No	No	No	No	4.69	1.7	2.88	53	1590	Alive
53	Male	No	Yes	Laparoscopy	Moderate	4.5	3	0	0	15	No	No	No	No	No	No	No	No	No	7.57	1.36	54.27	53	1590	Alive
68	Female	Yes	Yes	Laparoscopy	Moderate	5.5	3	2	4	14	Yes	Yes	Yes	Yes	No	Yes	No	Yes	No	30.34	3.18	263	21	630	Dead
71	Male	No	No	Laparoscopy	Moderate	2.5	3	1	3	15	Yes	Yes	No	No	No	No	No	Yes	No	0.3	4.77	2.75	53	1590	Alive
51	Male	No	No	Laparoscopy	Moderate	5	3	0	0	16	Yes	No	No	No	No	No	Yes	Yes	No	4.83	3.45	3.4	53	1590	Alive
47	Male	No	No	Laparoscopy	Moderate	2.5	2	1	1	22	Yes	Yes	No	No	No	No	Yes	Yes	No	6.12	6.31	1.85	53	1590	Alive
81	Male	No	No	Laparoscopy	Moderate	6	3	1	2	16	No	No	No	No	No	No	Yes	Yes	No	6.21	2.47	3.68	53	1590	Dead
68	Female	No	No	Laparoscopy	Moderate	6	3	0	0	33	No	No	No	No	No	No	No	No	No	15.01	3.77	3.27	53	1590	Alive
38	Male	No	No	Laparoscopy	Moderate	5.5	3	0	0	37	No	No	No	No	No	No	No	Yes	No	5.07	3.51	2.53	53	1590	Alive
54	Male	No	No	Laparoscopy	Well	3	3	1	2	12	Yes	Yes	No	No	No	No	No	Yes	No	5.08	2.54	36.89	53	1590	Alive
68	Male	No	No	Laparoscopy	Moderate	2.5	3	1	3	17	Yes	Yes	No	No	Yes	No	No	Yes	No	6.57	7.17	4.46	53	1590	Alive
55	Male	Yes	No	Laparoscopy	Moderate	5.5	3	1	1	23	Yes	Yes	No	No	No	No	No	Yes	No	40.18	3	9.96	53	1590	Alive
70	Male	No	No	Laparoscopy	Well	3.5	3	2	20	27	No	Yes	No	No	No	No	No	Yes	No	20.68	5.55	1.6	14	420	Dead
64	Female	Yes	No	Laparoscopy	Moderate	5	3	0	0	24	Yes	No	No	No	No	No	No	Yes	No	6.18	3.98	0.67	52	1560	Alive
70	Male	No	No	Laparoscopy	Moderate	3.3	3	0	0	15	No	No	No	No	No	No	Yes	Yes	No	7.52	4.54	2	52	1560	Alive
67	Male	No	No	Laparoscopy	Moderate	4	3	0	0	23	No	No	No	No	No	No	No	Yes	No	5.04	4.31	5.78	52	1560	Alive
75	Female	Yes	Yes	Laparoscopy	Moderate	6	3	0	0	20	No	No	No	No	No	No	No	No	No	3.94	4.29	3.42	34	1020	Dead
72	Male	No	No	Laparoscopy	Well	7	3	2	7	20	Yes	Yes	Yes	No	Yes	No	No	Yes	No	4.82	1.52	13.73	16	480	Dead
77	Female	No	No	Laparoscopy	Moderate	5	1	0	0	15	No	No	No	No	Yes	No	No	No	No	2.56	4.56	5.54	52	1560	Alive
78	Male	No	No	Laparoscopy	Moderate	8.5	3	0	0	31	No	No	No	No	No	No	Yes	Yes	No	24.21	3.55	3.08	52	1560	Dead
59	Male	No	No	Laparoscopy	Moderate	3.2	3	0	0	23	No	No	No	No	No	No	Yes	No	No	1.44	2.36	1.07	52	1560	Alive
84	Female	No	No	Laparoscopy	Moderate	2.3	3	0	0	13	No	No	No	No	No	No	No	No	No	85.75	3.01	42.7	51	1530	Alive
74	Male	No	Yes	Laparoscopy	Moderate	4	2	0	0	16	No	No	No	No	Yes	No	No	No	No	9.34	3.46	4.54	51	1530	Alive
73	Female	No	Yes	Laparoscopy	Moderate	6	3	0	0	32	No	No	No	No	No	No	Yes	No	No	26.52	2.04	2.92	51	1530	Alive
56	Male	No	No	Laparoscopy	Moderate	5.3	3	1	1	23	Yes	Yes	No	No	Yes	No	No	Yes	No	9.01	5.16	2.29	51	1530	Alive
46	Female	No	No	Laparoscopy	Poor	3.5	3	1	1	20	Yes	Yes	No	No	No	No	No	Yes	No	11.73	1.81	33.87	51	1530	Alive
60	Male	No	No	Laparoscopy	Poor	9	3	2	5	14	No	Yes	No	No	No	No	No	Yes	No	9.03	4.8	1.95	50	1500	Alive
58	Female	No	No	Laparoscopy	Moderate	3.5	2	0	0	14	No	No	No	No	No	No	No	No	No	9.16	6.16	3.37	49	1470	Alive
71	Male	Yes	No	Laparoscopy	Moderate	8	3	0	0	16	Yes	No	No	No	No	No	No	No	No	20.36	2.93	53.92	49	1470	Alive
62	Female	No	No	Laparoscopy	Moderate	4.5	3	0	0	14	No	No	No	No	No	No	Yes	Yes	No	0.3	4.85	3.18	49	1470	Alive
54	Male	No	No	Laparoscopy	Moderate	4.5	3	1	3	26	Yes	Yes	No	No	No	No	No	Yes	No	53.78	4.48	9.33	49	1470	Dead
60	Male	No	No	Laparoscopy	Well	5	4	1	2	13	Yes	Yes	No	No	No	No	No	Yes	Yes	1.52	2.98	3.35	49	1470	Alive
51	Male	No	No	Laparoscopy	Moderate	3.8	3	2	5	12	Yes	Yes	No	No	No	No	No	Yes	No	20.73	5.04	2.52	49	1470	Alive
62	Female	No	No	Laparoscopy	Moderate	3	3	1	3	11	Yes	Yes	No	No	No	No	No	Yes	No	2.9	1.96	1.46	49	1470	Alive
62	Female	Yes	No	Laparoscopy	Well	3.8	3	1	2	11	No	Yes	No	No	No	No	No	Yes	No	13.29	4	5.79	49	1470	Alive
57	Male	Yes	No	Laparoscopy	Moderate	7.5	3	2	5	13	No	Yes	No	No	No	No	Yes	No	No	4.47	3.36	1.45	48	1440	Dead
47	Male	No	No	Laparoscopy	Moderate	4	3	0	0	13	Yes	No	No	No	No	No	No	Yes	No	18.34	2.08	5.21	48	1440	Alive
75	Male	Yes	Yes	Laparoscopy	Moderate	5	3	1	1	16	Yes	Yes	No	No	No	No	No	Yes	No	6.99	3.86	1.98	48	1440	Alive
62	Male	No	No	Laparoscopy	Moderate	4.5	4	0	0	32	No	No	No	No	No	Yes	No	Yes	No	9.82	1.66	4.1	48	1440	Alive
47	Male	No	No	Laparoscopy	Moderate	3	4	1	1	10	Yes	Yes	Yes	No	No	No	No	Yes	No	26.18	1.8	3.43	10	300	Dead
44	Male	No	No	Laparoscopy	Well	5.5	4	1	2	13	Yes	Yes	No	No	Yes	No	No	Yes	No	1941	3.54	5.22	7	210	Dead
78	Male	No	No	Laparoscopy	Well	5.5	3	0	0	11	No	Yes	No	No	No	No	Yes	No	No	34.8	4.25	10.96	48	1440	Alive
70	Male	No	No	Laparoscopy	Moderate	2.8	2	0	2	13	No	No	No	No	No	No	No	No	No	0.99	4.76	1	48	1440	Alive
55	Male	No	No	Laparoscopy	Moderate	2	1	0	0	13	No	No	No	No	No	No	No	No	No	0.72	2.44	0.48	48	1440	Alive
70	Male	Yes	No	Laparoscopy	Moderate	4	3	0	0	14	No	No	No	No	No	No	No	No	No	25.68	1.76	5.34	48	1440	Alive
45	Male	No	No	Laparoscopy	Well	5	3	1	3	18	No	No	No	No	No	No	No	Yes	No	6.28	1.66	2.36	48	1440	Alive
51	Female	No	No	Laparoscopy	Moderate	3.5	2	0	0	12	No	No	No	No	No	No	Yes	No	No	9.65	2.26	0.42	48	1440	Alive
48	Male	No	No	Laparoscopy	Moderate	5	2	0	0	16	No	No	No	No	No	No	Yes	No	No	1	3.58	3.08	48	1440	Alive
60	Male	No	No	Laparoscopy	Moderate	3.5	2	1	1	13	No	Yes	No	No	No	No	No	Yes	No	5.5	5.45	1.03	48	1440	Alive
54	Male	No	No	Laparoscopy	Moderate	3	2	0	0	10	No	No	No	No	No	No	Yes	No	No	10.78	2.62	0.52	47	1410	Alive
83	Female	No	No	Laparoscopy	Moderate	5	3	1	1	28	No	Yes	No	No	No	No	No	No	No	13.24	2.6	4.63	47	1410	Alive
49	Male	Yes	No	Laparoscopy	Moderate	2	1	0	0	12	No	No	No	No	No	No	No	No	No	1.73	5.55	2.64	47	1410	Alive
79	Male	No	No	Laparoscopy	Moderate	4	3	0	0	17	No	No	No	No	No	No	No	No	No	51.01	3.78	2.83	9	270	Dead
73	Male	No	No	Laparoscopy	Moderate	5.5	3	1	2	36	No	No	No	No	No	No	No	No	No	13.53	3.79	6.43	47	1410	Alive
58	Female	No	Yes	Laparoscopy	Moderate	4	3	2	8	22	No	Yes	No	No	No	No	No	Yes	Yes	17.68	3.09	4.64	46	1380	Alive
55	Male	No	No	Laparoscopy	Moderate	7	3	0	0	26	No	No	No	No	No	No	No	Yes	No	3.91	5.05	1.76	46	1380	Alive
69	Male	No	No	Laparoscopy	Poor	3	3	2	5	15	Yes	Yes	No	No	Yes	No	No	Yes	No	15.23	4552	15.51	22	660	Dead
74	Male	No	No	Laparoscopy	Moderate	3	2	0	0	10	No	No	No	No	No	No	Yes	No	No	27	1.75	2.55	46	1380	Alive
58	Female	Yes	Yes	Laparoscopy	Moderate	3.5	3	1	2	15	Yes	Yes	No	No	No	No	No	Yes	Yes	19.1	2.81	3.7	46	1380	Alive
76	Male	No	No	Laparoscopy	Well	3	3	1	1	34	No	Yes	No	No	No	No	No	No	No	3.62	3.84	2.53	46	1380	Alive
65	Female	No	No	Laparoscopy	Moderate	4	3	0	0	12	Yes	No	No	No	Yes	No	No	Yes	No	12.87	3.93	1.99	46	1380	Alive
69	Female	No	No	Laparoscopy	Moderate	1.3	1	0	0	8	No	No	No	No	No	No	Yes	No	No	7.07	2.12	1.14	46	1380	Alive
65	Male	No	No	Laparoscopy	Moderate	5	3	1	1	13	Yes	Yes	Yes	No	No	No	No	Yes	No	34.72	3.12	52.62	21	630	Dead
64	Male	Yes	No	Laparoscopy	Poor	5.5	3	2	12	21	Yes	Yes	No	No	No	No	No	Yes	No	1.88	3.77	3.79	46	1380	Alive
58	Male	Yes	No	Laparoscopy	Moderate	4	3	0	0	18	No	No	No	No	No	No	No	Yes	No	9.62	3	3.98	46	1380	Alive
41	Male	No	No	Laparoscopy	Moderate	6.5	3	0	0	20	Yes	No	No	No	No	No	Yes	Yes	No	0.47	3.16	2.93	46	1380	Alive
63	Male	No	No	Laparoscopy	Well	8	3	2	40	40	Yes	Yes	No	No	Yes	No	No	Yes	No	3.36	9.43	2.13	17	510	Dead
64	Male	No	No	Laparoscopy	Moderate	4	3	0	0	15	No	No	No	No	No	No	No	Yes	No	3.45	3.09	5.14	46	1380	Alive
67	Male	No	No	Laparoscopy	Moderate	5	3	1	1	13	No	Yes	No	No	No	No	No	Yes	No	5.91	2.41	2.35	46	1380	Alive
68	Female	No	No	Laparoscopy	Moderate	1.5	1	0	0	8	No	No	No	No	No	No	No	No	No	1.86	3.8	1.71	46	1380	Alive
66	Male	No	No	Laparoscopy	Poor	3	3	2	5	20	Yes	Yes	No	No	No	No	Yes	Yes	Yes	17.1	4.29	7.11	45	1350	Alive
45	Male	No	Yes	Laparoscopy	Well	7	4	2	29	29	Yes	Yes	No	No	No	No	No	Yes	No	48.43	8.19	2.54	10	300	Dead
65	Female	No	No	Laparoscopy	Moderate	5.5	2	0	0	22	No	No	No	No	No	No	No	No	No	1.75	4.56	9.85	45	1350	Alive
63	Male	Yes	No	Laparoscopy	Moderate	5	3	1	1	13	No	Yes	Yes	No	No	No	Yes	Yes	No	42.14	1.43	181.4	34	1020	Dead
59	Female	No	No	Laparoscopy	Well	7.5	3	1	1	21	No	Yes	No	No	No	No	Yes	Yes	No	17.19	4.01	5.61	45	1350	Alive
56	Male	No	No	Laparoscopy	Moderate	4.3	2	0	0	15	No	No	No	No	No	No	Yes	No	No	5	3.43	2.34	45	1350	Alive
76	Female	Yes	No	Laparoscopy	Well	11	4	2	15	22	Yes	Yes	Yes	No	No	No	No	Yes	No	12.87	2.17	5.17	23	690	Dead
58	Male	No	No	Laparoscopy	Moderate	4	3	0	0	31	Yes	No	No	No	Yes	No	No	No	No	11	4.6	4.72	45	1350	Alive
50	Male	No	No	Laparoscopy	Moderate	6.5	3	0	0	16	Yes	No	No	No	No	No	No	Yes	No	2.44	2.07	2.68	45	1350	Alive
54	Male	No	No	Laparoscopy	Moderate	3.5	3	1	1	9	No	Yes	No	No	No	No	Yes	Yes	No	4041	6.78	51.15	14	420	Dead
57	Male	No	No	Laparoscopy	Moderate	5	3	0	0	23	Yes	No	No	Yes	No	No	No	Yes	No	3.81	5.87	2.62	26	780	Dead
47	Male	No	Yes	Laparoscopy	Poor	4.5	3	1	3	20	Yes	Yes	No	No	No	No	No	Yes	No	30.46	5.35	18.72	45	1350	Alive
55	Female	No	No	Laparoscopy	Moderate	6	3	0	0	36	No	No	No	No	No	No	No	No	No	1415	4.54	1.88	45	1350	Alive
48	Male	No	No	Laparoscopy	Moderate	5.5	3	1	2	28	Yes	Yes	No	No	No	No	No	Yes	No	0.3	4.5	5.91	45	1350	Alive
52	Female	No	No	Laparoscopy	Moderate	4.5	4	0	0	15	Yes	No	No	No	No	No	No	Yes	No	10.61	10.61	0.76	45	1350	Alive
69	Male	No	No	Laparoscopy	Well	6	3	2	13	13	Yes	Yes	Yes	No	No	No	No	Yes	No	0.99	5.05	4.76	10	300	Dead
45	Male	No	No	Laparoscopy	Moderate	3.5	3	1	1	24	Yes	Yes	No	No	No	No	No	Yes	No	3.39	4.32	41.25	45	1350	Alive
62	Male	No	No	Laparoscopy	Moderate	4.5	3	1	2	34	Yes	Yes	No	No	No	No	No	Yes	No	11.82	5.86	5	45	1350	Alive
60	Male	No	Yes	Laparoscopy	Moderate	5	3	0	0	12	No	No	No	No	No	No	No	No	No	3.96	3.31	1.86	45	1350	Alive
65	Female	Yes	No	Laparoscopy	Moderate	4.5	2	1	1	17	No	Yes	No	No	No	No	Yes	Yes	No	3.07	7.32	41.39	45	1350	Alive
53	Male	No	No	Laparoscopy	Well	8	3	2	4	17	Yes	Yes	No	No	Yes	No	No	Yes	No	22.43	1.51	3.46	45	1350	Alive
72	Female	No	No	Laparoscopy	Well	6.5	3	2	5	6	Yes	Yes	No	No	No	No	Yes	Yes	No	5.66	3.44	0.95	10	300	Dead
62	Female	No	No	Laparoscopy	Moderate	3	4	1	5	6	Yes	Yes	No	No	No	No	No	Yes	Yes	5.2	2.31	5.5	45	1350	Alive
30	Male	No	No	Laparoscopy	Moderate	4.5	3	1	3	15	No	Yes	No	No	No	No	No	Yes	No	0.3	4.75	4.14	45	1350	Alive
52	Female	No	No	Laparoscopy	Moderate	3	3	2	4	24	Yes	Yes	No	No	No	No	No	Yes	No	7.91	1.88	3.07	44	1320	Alive
57	Male	Yes	No	Laparoscopy	Moderate	5	3	2	13	25	Yes	Yes	No	No	No	No	Yes	Yes	Yes	18.31	6.2	115.4	44	1320	Dead
76	Female	No	Yes	Laparoscopy	Well	5	4	1	1	18	Yes	Yes	No	No	No	No	Yes	No	No	7.25	3.33	31.76	9	270	Dead
51	Male	No	No	Laparoscopy	Moderate	11	4	0	0	57	No	Yes	No	No	No	No	No	No	No	29.21	3.91	1.58	44	1320	Alive
44	Male	Yes	No	Laparoscopy	Moderate	7.5	3	0	0	41	No	No	No	No	No	No	Yes	Yes	No	13.37	4.26	3.13	44	1320	Alive
65	Male	No	Yes	Laparoscopy	Moderate	2.5	3	1	1	11	No	Yes	No	No	Yes	No	No	Yes	No	5.34	2.97	1.33	44	1320	Alive
72	Male	Yes	Yes	Laparoscopy	Moderate	3	3	0	0	17	No	No	No	No	No	No	No	No	No	12.24	1.95	1.6	44	1320	Alive
73	Male	No	Yes	Laparoscopy	Moderate	6	3	0	0	23	No	No	No	No	No	No	No	No	No	5.32	2.5	2.12	44	1320	Alive
77	Male	Yes	Yes	Laparoscopy	Moderate	4.5	3	1	2	12	No	No	Yes	No	No	No	Yes	No	No	5.91	5.14	3.34	28	840	Dead
69	Female	Yes	No	Laparoscopy	Moderate	4.5	3	1	1	12	No	Yes	No	No	No	No	No	Yes	No	12.09	3.09	25.42	43	1290	Alive
67	Male	No	No	Laparoscopy	Moderate	4.5	3	1	1	19	No	Yes	No	No	No	No	No	Yes	No	1.41	3.98	0.54	43	1290	Alive
63	Female	No	No	Laparoscopy	Moderate	1.2	1	0	0	10	No	No	No	No	No	No	Yes	No	No	4.71	5.59	1.49	43	1290	Alive
65	Male	No	No	Laparoscopy	Moderate	3	1	0	0	8	No	No	No	No	No	No	No	No	No	2.24	2.98	0.59	43	1290	Alive
49	Male	No	No	Laparoscopy	Well	4.3	3	2	4	14	No	Yes	No	No	No	No	No	Yes	No	0.94	4.01	6.46	21	630	Dead
71	Female	No	No	Laparoscopy	Moderate	4.7	2	0	0	14	No	No	No	No	No	No	Yes	No	No	9.62	3.68	2.48	43	1290	Alive
56	Male	No	No	Laparoscopy	Well	3	3	1	3	10	Yes	Yes	No	No	No	No	Yes	Yes	No	71.56	6.69	70.38	22	660	Dead
48	Female	No	No	Laparoscopy	Well	3.5	3	1	1	13	No	Yes	No	No	No	No	No	Yes	No	35.37	2.32	6.98	43	1290	Alive
62	Male	Yes	Yes	Laparoscopy	Moderate	2.2	1	0	0	9	No	No	No	No	No	No	No	No	No	8.45	3.31	3.21	43	1290	Alive
64	Male	No	No	Laparoscopy	Moderate	5	3	1	2	14	No	Yes	No	No	No	No	No	Yes	No	60.73	3.13	2.13	43	1290	Alive
68	Male	Yes	Yes	Laparoscopy	Moderate	4.5	3	0	0	13	No	No	No	No	No	No	No	No	No	1	2.42	5.65	42	1260	Alive
72	Male	No	No	Laparoscopy	Moderate	4.5	3	0	0	21	No	No	No	No	No	No	Yes	No	No	16.87	3.68	3.3	42	1260	Alive
76	Male	No	No	Laparoscopy	Moderate	4.5	3	0	0	19	No	No	No	No	No	No	Yes	No	No	37.4	1.85	1.94	42	1260	Alive
61	Male	Yes	No	Laparoscopy	Moderate	6.8	3	1	2	20	No	No	No	No	No	No	No	Yes	No	23.46	1.49	3.05	42	1260	Alive
70	Male	No	No	Laparoscopy	Moderate	3.5	2	0	0	6	No	No	No	No	No	No	No	No	No	35.44	2.82	4.2	42	1260	Alive
63	Female	No	No	Laparoscopy	Moderate	3	2	0	0	20	No	No	No	No	No	No	No	No	No	5.44	2.11	0.69	42	1260	Alive
75	Male	No	No	Laparoscopy	Well	6	3	2	12	22	Yes	Yes	No	No	Yes	No	No	Yes	No	54.82	3.96	12.31	42	1260	Alive
72	Male	Yes	No	Laparoscopy	Moderate	4	3	1	1	13	Yes	Yes	No	No	No	No	Yes	Yes	No	20.79	2.95	2.02	42	1260	Alive
50	Male	No	No	Laparoscopy	Moderate	3.5	4	0	0	22	Yes	Yes	No	No	No	No	No	Yes	No	14.78	7.12	3.53	42	1260	Alive
67	Female	No	No	Laparoscopy	Moderate	5	3	0	0	20	No	No	No	No	Yes	No	No	No	No	6.03	4.87	2.74	42	1260	Alive
85	Female	No	No	Laparoscopy	Well	3.8	3	1	1	16	No	No	No	No	Yes	No	No	Yes	No	16.16	3.55	3.99	42	1260	Alive
77	Male	No	No	Laparoscopy	Moderate	4	3	0	0	16	No	No	No	No	No	No	No	No	No	5.58	3.2	8.01	42	1260	Alive
86	Male	No	Yes	Laparoscopy	Well	6.5	4	2	6	19	Yes	Yes	No	No	No	No	No	No	No	19.24	2.05	9.02	41	1230	Alive
55	Male	No	No	Laparoscopy	Moderate	4	3	0	0	18	No	No	No	No	No	No	No	Yes	No	6.18	5.11	19.39	42	1260	Alive
63	Male	No	No	Laparoscopy	Moderate	5	3	2	6	23	Yes	Yes	No	No	No	No	No	Yes	No	27.27	2.23	20.6	41	1230	Alive
53	Female	No	No	Laparoscopy	Moderate	5.2	3	0	0	19	No	No	No	No	No	No	Yes	No	No	5.2	2.46	2.86	41	1230	Alive
64	Female	Yes	No	Laparoscopy	Moderate	5	4	1	1	29	Yes	Yes	No	No	No	No	No	Yes	No	3.54	1.94	4.4	41	1230	Alive
73	Male	No	No	Laparoscopy	Moderate	3.8	3	1	1	12	Yes	Yes	No	No	No	No	Yes	Yes	No	22.31	2.35	4.36	33	990	Dead
61	Male	No	No	Laparoscopy	Moderate	5.5	3	1	1	24	No	Yes	No	No	No	No	Yes	Yes	No	7.83	3.06	1.37	41	1230	Alive
58	Male	No	No	Laparoscopy	Moderate	6	3	0	0	31	Yes	No	Yes	No	No	No	No	No	No	2.98	3.14	1.11	5	150	Dead
54	Male	No	No	Laparoscopy	Moderate	4	3	0	0	31	No	No	No	No	No	No	No	Yes	No	11.71	3.38	4.07	41	1230	Alive
61	Male	No	No	Laparoscopy	Moderate	4	3	0	0	18	Yes	Yes	No	No	No	No	No	Yes	No	7.91	2.71	1.67	41	1230	Alive
68	Male	No	No	Laparoscopy	Well	3	3	2	6	17	Yes	Yes	No	No	No	No	Yes	Yes	No	0.6	3.04	1.78	41	1230	Dead
65	Female	Yes	No	Laparoscopy	Poor	4.5	3	1	2	23	Yes	Yes	No	No	No	No	No	Yes	No	30.42	4.22	18.7	41	1230	Alive
65	Male	No	No	Laparoscopy	Moderate	4.3	2	0	0	18	No	No	No	No	No	No	No	No	No	2.07	1.98	1.04	41	1230	Alive
52	Female	No	No	Laparoscopy	Moderate	6	3	1	1	20	Yes	Yes	No	No	No	No	No	No	No	0.93	2.34	4.57	41	1230	Alive
59	Male	No	No	Laparoscopy	Moderate	4.5	3	0	0	14	Yes	No	No	No	No	No	No	Yes	No	1.74	2.37	1.21	40	1200	Alive
64	Female	No	No	Laparoscopy	Moderate	5	3	0	0	30	Yes	No	No	No	No	No	Yes	No	No	11.84	5.8	2.02	40	1200	Alive
74	Male	No	No	Laparoscopy	Moderate	7.5	3	0	0	21	No	Yes	No	No	No	No	Yes	No	No	129.1	2.64	7.8	16	480	Dead
73	Male	No	No	Laparoscopy	Moderate	3	3	0	0	18	Yes	No	No	No	No	No	Yes	No	No	24.87	6.53	17.92	26	780	Dead
71	Female	No	No	Laparoscopy	Moderate	4.5	3	1	1	20	No	Yes	No	No	No	No	No	No	No	6.35	4.11	0.7	40	1200	Alive
68	Male	No	No	Laparoscopy	Moderate	4	3	0	0	28	No	No	No	No	No	No	No	No	No	6.22	2.62	0.77	40	1200	Alive
54	Male	No	No	Laparoscopy	Moderate	5.8	4	1	2	17	Yes	Yes	No	No	No	No	No	Yes	No	15.45	3.11	2.15	40	1200	Alive
51	Female	No	No	Laparoscopy	Moderate	2.5	3	2	5	22	Yes	Yes	No	No	No	No	No	Yes	No	15.57	3.5	1.08	40	1200	Alive
